# Supplementary material for: Synthetic chimeric nucleases function for efficient genome editing
Source: Nat Commun. 2019 Dec 4;10:5524. doi: 10.1038/s41467-019-13500-y (PMC6892893; doi:10.1038/s41467-019-13500-y)
Supplement: Supplementary file 6 — Source data file [file 41467_2019_13500_MOESM6_ESM.xlsx]

## Sheet: Figure 1
	1B
		Editing efficiency (%)	CFU/ug
	SD_Cpf1	70	90000
	CT_Cpf1	20.1	1000000
	TX_Cpf1	18.2	3000000
	CA_Cpf1	17	2000000
	PC_Cpf1	20.2	1000000
	FB_Cpf1	17.1	2000000
	CR_Cpf1	15	3000000
	SC_Cpf1	74.1	2000000
	MAD7	90	100000

## Sheet: Figure 2
	2B
	2B	Editing efficiency (%)	CFU/ug
	MAD7	95.1	100000
	M44	89.03	500000
	M21	70	400000
	M38	24	300000
	M43	12.1	200000
	M6	10	600000
	M8	7.1	1000000
	M7	6.02	2000000
	M22	6.03	3000000
	M25	5	2000000
	M29	3.02	1000000
	M30	3.03	3000000
	M36	3	2000000
	M39	3	1000000
	M15	3.03	2000000
	M14	3	3000000
	M1	1.05	2000000
	M4	1.02	1000000
	M9	1	3000000
	M89	1	2000000
	M87	1.01	1000000
	M67	1	2000000
	M56	1.05	3000000
	M55	1	2000000

## Sheet: Figure 3
	3B
		Cas9	MAD7	M44	M21	M38
	galK 1	0	100	100	100	15
	galK 2	0	95	90	78	16
	galK 3	0	20	20	15	0
	lacZ 1	0	100	100	100	15
	lacZ 2	0	80	100	100	15
	lacZ 3	0	20	60	40	0

## Sheet: Figure 5
	5A
	off-target design	AsCas12a	LbCas12a	MAD7	M44
	0	95	95	95	95
	1	15	90	95	0
	2	0	5	97	0
	3	0	0	1	0
	4	0	85	1	0
	5	0	0	3	0
	6	0	0	1	0
	7	0	90	3	0
	8	0	5	0	0
	9	0	0	0	0

## Sheet: Figure 6
	6D				6F
		Indel rate (%)				Indel rate (%)
	MAD7	34.3			MAD7	86
	M44	10.2			M44	40

## Sheet: Supplementary Figure 7
	a			b			c			d
		Transformation efficiency (%)			Transformation efficiency (%)			Transformation efficiency (%)			Transformation efficiency (%)
	Cas9	4000000		Cas9	4000000		Cas9	4000000		Cas9	4500000
	MAD7	100000		MAD7	200000		MAD7	180000		MAD7	120000
	M44	500000		M44	600000		M44	600000		M44	600000
	M21	450000		M21	490000		M21	450000		M21	450000
	M38	460000		M38	460000		M38	460000		M38	460000

## Sheet: Supplementary Figure 8
	8C
		MAD7	M44	M21	M38
	WT	95	95	90	50
	SS1	89.1	58.1	58.1	10
	SS3	50.1	7	7	1
	SS5	50.1	1	1	10
	SS7	69.1	58	58	1
	SS9	95	85	85	50

## Sheet: Supplementary Figure 10
		galK 1	galK 2
	cas9	0	0
	MAD7	99	99
	M44	95	90
	M21	85	70
	M38	42	25

## Sheet: Supplementary Fig. 11
b			c			d			e			f			g			h
targeting	non-targeting		targeting	non-targeting		targeting	non-targeting		targeting	non-targeting		targeting	non-targeting		targeting	non-targeting		targeting	non-targeting
120.614	3160.2	TTTC	320.345	5710.35	TTTC	121.057	3859.75	TTTC	130.448	4882.72	TTTC	143.872	2943.28	TTTC	212.227	4078.95	TTTC	536.506	5853.91	TTTC
82.0287	638.645	TTTG	167.658	2013.34	TTTG	110.708	4912.51	TTTG	75.8507	1743.99	CTTC	247.294	4743.58	TTTA	170.324	2517.95	TTTG	109.338	1099.03	CTTG
184.665	4131.7	TTTA	354.275	5465.06	TTTA	204.891	4780.53	TTTA	120.761	2712.6	TTTG	369.908	3469.76	CTTA	281.496	3897.25	TTTC	241.944	3706.68	TTTA
468.651	3044.07	TTTT	469.04	2604.83	TTTT	112.778	2853.75	TTTT	127.806	2827.79	TTTT	276.081	2278.12	TTTT	201.965	1917.35	TTTT	66.003	980.559	CTTC
269.552	4014.54	CTTA	329.326	3379.59	CTTA	170.736	1564.04	CTTA	118.119	2423.36	CTTG	170.527	1160.96	TTTG	306.296	2284.33	CTTC	126.672	1707.92	TTTG
3337.84	2027.99	CTTT	471.035	2345.65	CTTT	1465.49	3093.82	CTTT	235.239	4250.43	TTTA	691.902	4671.67	CTTG	270.379	1902.14	CTTG	153.54	191.75	CTTT
416.947	1303.25	CTTG	881.194	3933.12	CTTG	117.953	1741.75	CTTG	268.701	3383.56	CTTA	297.406	1994.77	CTTC	629.55	4286.61	CTTA	146.607	181.557	TTTT
332.832	660.419	CTTC	175.642	1457.03	CTTC	71.3785	3169.68	CTTC	110.194	812.378	CTTT	1588.58	2274.7	TTTC	1846.46	2273.59	CTTT	228.944	226.697	TTTC
458.619	3409.03		677.612	4492.21		129.337	4307.67		143.657	2277.9		1114.12	4417.42		278.93	2289.7		233.457	5308.22
146.08	1085.52		348.287	2087.39		106.568	2661.49		388.462	5568.82		835.84	3075.12		562.847	3997.5		1031.51	2791.63
183.893	1050.26		798.364	4195.08		129.337	3127.07		201.776	2785.75		961.653	3105.08		331.096	1947.78		4357.07	7172.33
328.973	1680.65		171.65	864.623		370.487	6388.25		380.537	5128.23		351.782	1112.17		1092.2	5281.04		469.888	764
477.14	2118.19		223.543	848.887		259.745	4470.83		165.672	2227.45		1231.4	3729.15		502.13	2292.39		265.346	421.087
772.702	3132.2		1786.34	6781.32		185.226	3154.1		286.313	3777.9		1095.99	3125.62		808.281	3667.22		214.21	322.072
427.751	1730.42		738.487	2801.99		184.191	2771.65		327.701	4062.09		1813.55	4934.48		2742.68	11701.4		584.294	841.174
137.591	548.442		812.335	2443.77		219.38	2735.28		362.045	4256.32		505.316	1373.27		799.729	3342.31		291.347	414.535
392.253	1550.01		763.435	2179.96		221.45	2335.16		302.164	3239.78		1011.76	2737.83		626.129	2313.87		266.212	378.132
88.2023	340.041		248.492	690.602		263.884	2612.64		411.358	4059.57		1413.72	3689.77		771.508	2691.59		8068.3	11162.1
389.166	1497.13		2287.31	6210.2		478.125	3554.21		281.03	2385.53		1470.23	3756.54		895.508	2913.57		118.005	162.628
240.999	922.734		1194.55	3114.85		359.102	2246.83		334.746	2824.43		925.402	2148.86		1042.6	3217		26946	37013.1
128.331	458.238		1914.07	4872.65		201.786	902.033		421.925	3546.68		1863.66	3690.62		903.204	2638.78		142.273	186.654
681.641	2239.5		1763.38	4231.18		784.478	3496.01		281.91	2332.56		1132.25	2231.04		1178.57	3404.07		283.546	361.387
1057.46	3204.78		1311.31	3093.56		549.538	2402.72		280.149	2010.53		265.419	512.924		1790.87	5102.92		59.0693	74.5334
1323.7	3939.89		1941.02	4574.59		796.898	3461.71		526.716	3743.43		1516.08	2675.33		5657.1	15134.9		361.55	456.034
365.243	1085.52		1596.73	3683.2		625.092	2599.13		1247.92	8405.7		2663.32	4639.99		1410.32	3702.13		296.547	370.123
1059	2836.71		1984.93	4399.64		190.401	789.794		980.223	6331.43		2657.99	4624.59		1447.09	3716.45		22030.1	27248.4
1127.68	2970.46		358.267	759.1		398.432	1578.59		710.761	3494.55		2389.3	4119.51		2035.45	5025.94		348.549	427.639
1208.71	3102.13		2659.54	5633.52		951.11	3690.35		817.313	3993.99		3018.37	4907.09		2032.88	4985.66		456.888	557.233
827.493	2038.35		2736.39	5607.6		2068.89	7406.72		595.403	2900.1		890.217	1413.5		1853.3	4438.77		187.342	226.697
1563.7	3839.31		1689.54	3449.94		930.41	3278.81		2615.49	12180.9		4144.28	6565.28		2845.3	6762.38		209.01	252.907
707.879	1725.23		1435.06	2844.57		910.746	3099.02		508.224	2310.69		2436.22	3854.99		98.4894	225.663		107.605	129.137
558.169	1355.09		1080.78	2113.31		1333.02	4445.89		536.403	2341.8		1596.05	2415.09		583.371	1334.66		22965.3	27383.8
1562.15	3782.29		207.576	400.877		806.213	2594.98		584.835	2308.17		3938.5	5784.55		2924.83	6446.42		16398.2	19310.4
1745.82	4192.87		1048.85	1959.66		1409.61	4456.28		605.089	2124.88		1336.96	1945.97		762.957	1665.84		28.7346	33.0344
514.182	1214.08		2839.18	5300.29		1429.27	4339.88		1050.67	3162.43		3087.67	4359.21		1011.81	2125.01		25710.1	29450.8
1755.85	4118.22		1426.08	2589.09		1464.46	4033.3		568.104	1603.58		2746.48	3877.24		12081.1	25145.4		126.672	142.97
1226.46	2824.27		1904.09	3392.55		3567.53	9683.73		1157.22	3183.45		2299.74	3117.06		335.372	683.941		104.138	117.489
1998.16	4463.48		3124.59	5466.91		445.006	1171.2		1774.52	4009.96		4265.83	5706.65		1201.66	2366.68		209.01	235.433
904.663	2019.69		1851.2	3131.52		846.577	2141.86		2081.85	4470.72		2097.16	2798.61		856.17	1672.1		141.406	158.988
518.04	1153.95		6097.49	10221.9		1172.6	2709.3		1003.12	2023.98		647.122	850.213		1045.16	1899.45		588.627	660.617
3555.46	7854.92		2020.86	3333.31		1040.12	2210.45		946.761	1906.27		1493.69	1962.24		245.579	428.845		248.878	279.117
1760.48	3760.52		779.403	1276.53		1180.88	2334.12		1821.19	3492.87		12211.2	15765.4		1330.79	2312.97		114.539	128.409
1328.33	2829.45		1776.36	2854.75		2406.29	4703.62		2220.1	4195.78		279.28	359.69		1016.09	1717.75		462.088	515.734
389.166	825.273		2655.55	4258.95		1319.56	2559.64		753.029	1396.74		3971.56	4939.62		2091.89	3377.22		32547.6	36225.3
1657.07	3408		881.194	1406.12		1809.11	3375.46		1259.37	2304.81		1375.34	1650.63		10162.1	16373.7		753.301	836.806
2692.7	5427.72		3451.92	5365.09		1323.7	2447.4		4442.73	7197.46		767.603	916.129		2246.68	3597.4		795.77	880.489
875.338	1737.68		5242.24	8145.71		965.6	1779.16		159.507	258.287		3235.87	3795.92		357.606	572.057		218.543	239.802
1061.32	2105.75		7179.27	11120.7		2708.5	4970.71		297.761	462.602		1698.4	1975.08		2749.52	4357.32		125.806	137.874
889.229	1716.94		3709.39	5644.63		3025.21	5222.21		2030.77	3122.91		3777.51	4384.89		3483.25	5478.85		176.075	189.566
2840.09	5451.57		2381.12	3611		2626.74	4375.22		1618.66	2407.39		1323.1	1532.49		289.192	454.802		112.805	119.673
954.052	1822.7		3340.15	5042.04		125.197	207.811		5499.44	8174.48		2961.86	3422.68		1713.05	2660.26		86.804	92.0067
1497.33	2855.37		4929.89	7377.43		2664	4331.57		4942.91	6842.64		2900.02	3349.05		12944	20063.2		210.743	222.328
560.484	1049.23		5265.2	7875.42		2544.98	4100.86		1733.13	2331.71		213.175	245.833		1551.42	2398.9		874.64	921.988
1731.16	3168.49		404.173	597.112		2049.22	3266.33		1911.89	2504.92		3352.09	3761.68		2205.63	3272.49		461.221	485.156
1602.28	2867.81		2788.28	4092.33		2289.34	3631.11		1828.24	2330.87		1111.99	1245.71		1366.71	2022.08		502.823	528.839
2664.14	4642.85		1208.52	1770.82		1414.78	2235.4		2359.24	2976.61		2010.8	2249.87		1325.66	1941.52		112.805	118.217
926.271	1611.18		2607.65	3808.16		2805.79	4412.63		1280.51	1595.17		4369.25	4888.25		2171.42	3141.81		173.475	181.557
1079.07	1856.91		1672.57	2402.11		8915.27	13973.8		1435.49	1780.15		10715.3	11876.3		2040.58	2952.06		210.743	218.688
1215.66	2078.79		1396.14	1944.85		2026.45	3163.45		1209.18	1495.11		216.374	235.561		1346.18	1928.99		16980.6	17519.4
3264.53	5492.01		1513.9	2102.2		4327.21	6697.95		2014.04	2483.9		2428.75	2636.81		1588.2	2255.69		389.285	401.43
674.696	1126.99		2298.29	3182.43		2173.42	3339.08		6908.4	8483.05		4096.3	4419.13		3177.1	4420.87		301.747	309.695
1510.45	2485.22		1217.5	1685.67		2636.05	3951.2		3286.51	4024.26		2473.53	2658.21		1276.06	1774.14		609.428	624.214
307.366	499.711		4813.13	6643.4		4431.74	6537.91		3250.4	3970.45		1932.97	2067.53		3357.54	4652.7		296.547	303.142
766.528	1221.34		6542.58	9016.74		2849.26	4186.07		3321.73	4046.12		6782.08	7240.71		3508.91	4778.9		146.607	149.523
2157.91	3421.47		5219.29	7154.35		8409.16	12250.7		230.836	280.988		2664.39	2786.62		2581.05	3455.09		1521.2	1547.39
3885.75	6129.65		5323.08	7270.98		4244.41	6181.44		5422.83	6587.03		3432.05	3585.33		1618.13	2150.07		111.938	113.848
1787.49	2783.83		5715.27	7773.6		7374.18	10623.2		2176.07	2634.4		2120.62	2199.36		2548.55	3354.84		249.745	253.635
923.184	1429.74		3084.67	4151.57		3755.9	5409.28		2371.57	2830.31		10682.3	11043.3		2125.24	2778.41		1651.21	1671.16
2519.06	3773.99		4804.14	6461.05		708.925	1018.43		2980.06	3545.84		112.952	115.712		4559.91	5949.66		119.739	119.673
1907.88	2828.41		1833.24	2454.87		2025.42	2906.75		3003.83	3548.36		5865.14	6007.98		1217.05	1585.28		144.007	143.699
1725.75	2554.69		927.1	1233.03		3198.05	4539.42		2957.16	3424.76		1050.15	1073.64		850.184	1106.42		7147.86	25067.2
2864.79	4235.38		3297.24	4338.55		5002.01	7075.2		201.776	232.222		1827.41	1868.07		2732.41	3499.84		112.805	111.664
2967.42	4356.69		864.229	1135.84		1422.02	2007.8		1368.57	1567.42		1129.05	1154.11		5472.38	6987.94		244.545	241.258
2814.63	4112		2463.95	3220.38		2958.97	4113.33		5738.97	6523.97		1462.77	1491.4		2347.59	2987.86		142.273	139.33
2615.53	3788.51		4717.32	6068.57		3614.11	4970.71		3425.64	3840.96		3520.55	3562.21		696.253	882.647		521.891	510.638
2272.89	3288.76		4655.45	5930.65		3691.73	5032.03		3305.88	3701.39		4691.25	4742.72		3024.03	3805.06		306.947	300.23
6003.3	8683.34		1464	1859.69		5361.15	7286.17		655.283	724.093		3019.43	3051.15		3797.1	4682.23		145.74	142.242
1258.1	1770.85		3034.77	3843.33		3600.65	4877.18		4726.28	5115.62		4587.82	4634.86		987.011	24137.5		208.143	202.671
1845.37	2597.2		3770.27	4771.75		2157.89	2906.75		2681.54	2887.49		1709.06	1725.11		1810.54	2220.78		176.941	172.093
4505.42	6321.46		4972.8	6245.37		1244.01	1639.9		6102.65	6486.14		1116.25	1126.72		439.702	538.044		755.901	734.878
5445.36	7620.6		3169.5	3969.22		4972	6546.22		6628.37	7005.75		32454.2	32682		6726.06	8095.15		326.015	316.247
2155.59	3004.67		3554.71	4434.82		5261.79	6887.09		4418.95	4665.79		8410.18	8455.46		1001.55	1204.87		956.977	927.812
92.8325	128.529		4431.91	5445.62		3332.59	4345.08		1868.74	1968.49		3197.49	3206.95		2494.68	2980.7		1259.46	1219.03
2074.56	2869.89		2404.07	2943.61		2516	3252.82		7160.25	7517.81		1683.47	1683.16		2876.94	3437.19		87.6707	84.7262
2367.81	3270.1		1451.02	1769.9		1177.77	1487.13		8103.37	8380.47		1246.33	1244.86		2764.91	3282.34		1086.98	1050.13
3982.21	5499.27		2722.42	3307.39		1724.24	2148.1		3503.13	3613.1		3165.5	3140.18		5259.44	6192.22		207.276	199.759
1289.74	1771.89		2281.32	2765.89		2290.37	2844.4		3467.91	3559.29		7129.66	7024.12		2896.61	3388.85		714.3	687.555
1406.27	1914.97		3317.2	4004.4		2298.65	2843.36		2751.98	2793.32		3805.23	3725.72		2310.81	2696.96		322.548	310.423
4040.86	5456.76		3488.84	4168.23		5414.97	6688.6		3681.01	3732.5		602.341	589.114		2383.5	2768.57		85.0705	81.814
2255.91	3031.63		3363.1	4014.58		1570.03	1916.34		3946.95	3962.88		12358.3	12039.8		2350.15	2729.18		344.216	330.808
866.85	1153.95		2732.4	3249.07		5991.45	7248.75		3882.67	3892.25		1068.27	1037.69		2529.74	2926.99		574.76	552.137
579.777	769.285		2582.7	3067.65		2589.48	3126.04		4090.49	4067.14		2285.88	2214.77		1425.71	1646.14		818.304	785.842
1892.44	2501.81		2472.93	2926.02		5223.5	6203.27		5890.43	5837.88		4169.87	4035.62		6564.43	7501.71		173.475	166.268
1613.86	2113.01		3694.42	4347.81		2420.78	2874.54		2000.83	1982.78		9280.2	8972.52		3689.35	4214.11		163.941	156.804
3614.88	4727.87		3873.05	4543.12		3156.65	3727.76		3827.19	3787.99		779.331	753.478		1238.43	1403.58		109.338	104.384
3191.99	4163.84		2414.05	2826.05		6938.46	8188.24		1402.03	1380.76		179.057	173.068		2283.45	2577.02		276.613	263.827
2038.29	2651.12		2495.88	2786.25		4910.94	5792.76		815.552	801.447		3911.85	3773.66		1342.76	1505.62		35469.2	33747
2556.11	3299.13		1387.16	1541.27		4117.11	4833.53		4864.53	4778.46		1566.19	1508.52		2480.14	2771.25		13824.1	13152.6
3869.54	4926.94		6082.52	6747.99		2824.42	3304.79		1245.28	1221.85		13605.8	13083.3		3522.59	3914.26		489.823	465.498
3036.1	3850.72		2216.45	2455.8		4212.33	4916.67		379.656	370.955		1831.68	1759.35		2303.97	2538.53		344.216	326.44
725.628	919.624		1239.46	1372.8		2537.73	2948.32		3668.68	3571.06		4871.43	4678.52		1692.53	1856.49		1522.07	1434.54
8613.97	10863.8		8257.06	9125.04		2721.96	3153.06		2772.24	2693.26		6126.36	5878.72		812.556	888.018		354.616	333.721
2570.77	3238.99		5522.67	6090.79		4056.04	4682.84		4335.3	4202.51		6882.3	6601.23		2820.5	3062.15		138.806	130.594
1981.96	2479		4377.02	4813.41		80.6933	91.4151		1964.73	1894.5		1847.67	1771.33		2160.3	2342.51		459.488	432.008
2196.49	2690.52		2469.93	2712.2		463.635	518.548		6024.28	5782.38		3218.81	3083.68		2174.84	2348.78		453.421	424.727
2103.89	2566.1		119.756	130.59		785.513	871.895		2155.82	2061.82		6353.46	6077.32		6226.64	6707.78		168.274	157.532
145.308	176.223		5374.97	5856.6		5348.73	5909.16		2174.31	2070.22		2584.42	2463.89		2412.58	2593.13		412.686	386.14
1283.57	1555.2		1389.15	1513.5		6012.15	6610.65		5146.32	4887.76		6393.98	6091.02		4543.66	4883.62		207.276	193.934
1113.79	1336.43		1513.9	1648.64		5009.26	5492.42		2379.49	2255.2		1090.66	1038.55		5199.58	5585.36		456.021	424.727
208.588	249.837		1853.2	2017.97		809.318	877.091		4535.19	4289.11		4563.3	4338.66		4836.13	5166.47		371.084	345.369
137.591	163.781		1915.07	2075.36		7162.01	7756.95		1224.15	1152.9		3589.85	3412.4		5255.17	5607.74		330.349	306.783
1353.79	1607.04		2201.48	2368.79		3978.42	4301.43		996.074	935.976		4092.04	3883.24		4007.47	4267.81		187.342	173.549
4955.33	5879.78		4202.38	4514.42		5183.14	5596.34		9074.67	8524.25		5381.08	5104.84		8706.63	9198.77		357.216	330.808
2104.66	2492.48		5813.07	6223.16		2585.34	2784.12		2855.01	2678.13		10116.1	9587.17		2337.32	2465.14		24258.4	22433.1
1448.71	1706.57		2603.66	2778.85		4975.1	5308.47		3179.07	2966.52		288.876	273.227		2004.66	2106.21		241.944	223.056
1202.54	1407.97		1461	1557.93		2214.82	2356.99		9925.32	9233.89		3618.64	3414.12		8323.52	8743.18		138.806	126.953
959.454	1122.84		247.494	263.882		990.439	1049.61		4081.68	3796.4		2325.33	2191.66		903.204	945.302		474.222	433.464
3266.07	3820.65		4953.84	5237.35		4378.96	4621.52		4033.25	3748.47		2033.19	1915.15		6324.13	6615.59		281.813	257.275
3381.83	3908.78		2810.24	2909.36		2747.83	2888.05		3121.83	2892.53		9286.6	8717.41		3340.44	3489.1		893.708	814.964
1552.89	1787.44		5593.52	5786.25		4386.2	4577.87		747.746	691.302		2976.78	2793.47		3062.51	3190.15		372.817	339.545
1420.93	1628.81		2714.43	2798.29		7957.91	8223.57		4238.43	3918.32		7131.79	6679.99		2038.02	2119.64		25810.7	23502.6
3058.48	3500.27		73.8505	75.9769		17942.3	18474.8		6017.23	5557.05		1918.04	1795.3		1999.53	2073.09		116.272	105.84
2539.13	2865.74		3400.03	3488.81		348.753	357.464		3108.62	2865.63		4375.65	4087.84		4989.21	5127.08		415.286	377.404
3955.2	4405.42		4636.49	4733.8		2620.53	2625.12		2764.31	2527.62		2486.33	2322.64		2776.88	2848.23		41848.2	37976.3
4231.47	4676.03		260.468	265.733		3290.16	3288.16		6273.49	5733.62		4082.44	3805.34		2423.7	2485.72		590.36	534.663
2012.83	2210.47		1755.4	1789.34		1518.28	1502.72		11658.3	10640.6		783.596	727.796		843.343	859.375		418.753	378.86
2438.81	2678.07		9217.09	9383.29		4960.62	4901.08		5665	5140.85		7162.71	6646.6		2581.9	2609.24		315.614	284.941
1664.79	1820.62		2497.88	2524.3		6499.63	6398.65		1914.54	1727.17		2445.81	2269.56		10988.2	11089.2		11642.6	10509.7
3452.05	3752.22		3535.75	3566.57		9296.14	9098.63		3286.51	2960.64		7338.64	6809.25		2236.41	2244.95		712.566	643.143
3075.46	3316.76		4448.87	4476.47		5074.46	4934.34		3008.24	2705.03		5640.17	5232.39		3866.37	3877.56		161.341	145.155
3910.44	4151.4		2752.35	2764.96		1012.17	978.938		3037.3	2722.69		2562.03	2376.57		7027.93	6979.89		13256.4	11917.1
1093.73	1160.17		1854.2	1844.88		2996.23	2875.58		3999.79	3583.67		13449.1	12462.7		3788.55	3733.46		1499.54	1347.9
2694.24	2830.49		2213.46	2198.47		8323.26	7919.07		5958.23	5331.71		2929.87	2710.43		762.101	746.596		436.087	391.965
1327.56	1386.19		2589.69	2565.02		3185.63	2986.78		496.776	442.423		2343.46	2162.55		4913.95	4799.49		411.819	368.667
2406.4	2508.03		7133.36	7000.69		5123.11	4799.23		5748.65	5087.88		1721.86	1579.58		2067.95	2019.39		42072.7	37598.4
5622.08	5843.49		235.519	230.559		1325.77	1234.59		6713.79	5937.09		7182.97	6582.4		2092.75	2019.39		57.3359	51.2357
1610	1665.1		1926.05	1883.75		1454.11	1350.99		2530.07	2232.5		4902.35	4490.18		2627.23	2510.79		2328.97	2079.59
2731.28	2814.93		3775.26	3660.06		2662.96	2443.25		4088.73	3602.17		10195	9330.35		1982.43	1869.91		333.815	298.046
5076.48	5201.7		3071.7	2973.23		4174.03	3819.22		6369.47	5585.63		7728.87	7060.08		3935.64	3694.97		25715.3	22952.2
2532.18	2585.8		2849.16	2753.85		2892.73	2624.08		2577.63	2247.63		8710.85	7936.69		3301.1	3098.85		488.089	434.192
3234.43	3255.58		1733.45	1674.56		1784.27	1607.69		5874.58	5121.51		8510.4	7744.07		3164.27	2969.96		42818	38089.1
678.554	682.192		4902.94	4732.87		5488.45	4916.67		941.477	819.104		2904.28	2640.24		2334.76	2178.71		46884.6	41690.8
2016.69	2026.95		15891.4	15322.2		4491.77	3975.11		2103.86	1827.23		350.716	318.599		5569.87	5194.21		77.2702	68.709
3707.48	3725.26		3951.89	3809.09		12162	10711.5		3940.79	3412.99		11448.9	10358.5		2984.69	2781.99		108.472	96.375
1026.59	1028.49		3049.74	2917.69		9372.73	8237.09		4649.67	4015.85		8341.94	7543.75		6284.79	5842.25		88950.2	78840.5
3148	3134.28		5080.58	4857.84		867.277	753.42		5125.19	4416.91		2515.12	2272.99		3542.26	3285.02		605.961	536.848
3350.96	3333.34		2420.04	2313.25		3415.39	2959.76		3243.36	2790.79		7836.56	7077.2		2553.68	2363.99		410.086	362.843
7038.15	6986.07		878.2	838.705		5363.22	4624.64		6182.79	5318.26		4218.92	3808.76		554.295	506.716		10311.3	9117.69
5244.72	5200.66		6291.09	5970.46		3243.59	2747.75		2795.13	2400.66		2111.02	1901.46		6156.51	5597		900.641	795.307
3315.46	3269.06		5548.62	5201.25		4685.31	3959.52		3666.04	3145.61		7896.26	7104.59		4298.23	3899.04		3961.85	3497.84
4422.08	4283.07		2410.06	2254.01		3071.78	2590.82		7162.01	6126.27		5756.39	5169.9		5953.84	5391.13		272.279	238.346
1456.43	1398.64		1246.44	1156.2		3074.89	2579.39		4307.12	3670.28		6675.46	5994.28		2304.83	2067.72		210.743	184.47
3237.52	3091.77		4280.22	3822.97		8753.81	7319.42		4213.77	3581.99		4049.39	3634.98		7163.9	6415.09		325.148	284.213
3957.52	3757.4		4202.38	3749.84		4629.42	3846.24		5693.18	4834.79		4132.55	3704.32		1424.86	1273.79		139.673	121.857
4358.03	4129.62		10337.8	9214.83		223.52	183.909		2571.46	2179.53		7910.13	7086.62		6616.6	5865.52		59236.1	51655.7
9381.81	8768.36		1637.64	1456.11		6741.81	5514.24		2201.61	1863.39		9987.1	8937.42		5624.6	4960.6		8446.19	7363.08
4671.34	4352.54		2798.26	2474.31		451.215	368.896		12052.8	10170.5		4595.29	4103.24		6478.06	5702.62		874.64	761.816
856.818	797.279		3775.26	3327.75		2875.13	2342.44		3289.15	2766.41		955.255	851.925		5218.39	4580.19		124.072	108.024
5409.09	5032.7		12051.3	10528.3		12984.8	10556.7		4512.3	3782.95		1961.76	1749.08		6451.55	5661.44		481.155	418.903
2242.79	2053.91		10698	9333.31		2227.24	1796.83		4506.13	3773.7		4072.85	3621.28		5792.21	5068.01		1001.18	871.024
2119.32	1939.86		2328.22	2025.38		4425.53	3539.66		8209.92	6872.91		10302.7	9134.32		6138.56	5366.07		251.478	218.688
2501.31	2287.19		11868.6	10262.7		3708.29	2954.56		6506.85	5442.7		6488.87	5752.87		4695.03	4077.16		904.108	785.842
1396.24	1275.25		5832.03	5014.27		1927.09	1531.82		7361.02	6152.34		3540.81	3138.46		4435.91	3833.7		3076.07	2659.85
1728.84	1573.86		1446.03	1243.21		1870.17	1486.09		3944.31	3288.55		6931.35	6143.24		3898.01	3362		32184.4	27822.1
2222.73	1973.03		3759.29	3223.15		8283.93	6532.71		256.373	213.724		5513.29	4883.97		4216.13	3628.73		1380.8	1191.37
2237.39	1965.78		2805.25	2403.04		3692.77	2892.2		11942.8	9952.78		1802.89	1595.84		2097.02	1798.31		42.6019	36.6746
2389.42	2085.01		6239.2	5332.69		4118.14	3220.61		10267.9	8546.11		1200.48	1062.52		228.475	191.651		115.405	99.2873
3861.83	3314.68		5388.94	4602.36		2347.3	1823.85		3945.19	3280.98		2054.52	1814.99		4133.18	3454.19		44511.6	38279.2
4550.18	3887.01		4225.33	3575.82		6959.16	5380.18		4149.49	3449.15		7015.58	6189.47		8230.3	6859.05		22552.7	19303.2
2065.3	1756.34		3120.6	2632.6		2708.5	2086.78		6869.65	5710.07		9367.63	8261.99		2177.41	1805.47		1038.45	888.497
1990.45	1691.02		3942.91	3291.65		8022.08	6123.24		7635.77	6344.04		1143.97	1008.58		6266.83	5195.11		121.472	103.656
7161.62	6080.92		4864.02	4021.06		5262.83	4012.52		10703.8	8878.23		166.262	146.53		1861.85	1542.32		77.2702	65.7968
4831.08	4066.38		5826.05	4719.92		6454.09	4884.45		3731.21	3087.6		6574.17	5787.12		7547.02	6228.02		410.952	349.738
3523.82	2956.98		3744.32	3016.74		3954.62	2990.93		2512.46	2067.7		1485.16	1307.35		2472.44	2027.45		29892.8	25389.7
2453.47	2057.02		3780.24	3044.51		3649.3	2749.83		1653	1358.9		6167.94	5429.28		5821.29	4759.21		115.405	97.8311
2948.9	2464.49		4689.38	3761.88		7160.98	5371.86		5099.65	4178.97		1553.4	1366.42		3346.43	2729.18		15215.2	12875.9
2275.98	1885.94		3263.31	2602.98		6625.89	4926.02		4042.94	3308.73		5490.9	4824.05		8291.02	6740.01		410.086	346.826
1909.42	1581.12		7192.24	5714.98		3094.55	2263.46		2706.19	2208.12		6207.39	5447.26		4951.58	4015.4		414.419	350.466
3461.31	2865.74		2019.86	1589.4		5523.64	4008.36		17886.8	14572.2		362.444	317.743		2912.85	2351.46		326.015	275.476
5026.32	4157.62		11505.4	8988.97		2165.14	1563		6973.56	5678.96		3743.39	3278.86		4289.68	3443.45		1692.81	1430.17
1461.83	1208.9		2985.88	2320.66		311.493	224.44		2144.37	1742.31		5035.63	4402.01		5067.03	4067.32		19315.6	16311.6
8025.93	6608.66		7802.99	6014.89		3117.32	2241.63		7978.32	6473.52		1759.18	1535.06		18097.3	14525.4		272.279	229.609
2397.13	1973.03		4813.13	3709.12		6830.82	4902.12		2188.4	1771.74		1255.93	1095.9		2285.16	1823.37		725.567	611.837
2579.26	2108.86		8275.02	6341.64		1275.06	906.19		4753.58	3844.32		3657.02	3187.26		4305.93	3435.4		283.546	239.074
2495.14	2027.99		8500.56	6513.81		3225.99	2284.24		7288.82	5873.19		1092.8	952.084		1071.67	854.005		734.234	618.39
1846.14	1497.13		3886.03	2976.01		5262.83	3721.53		2881.43	2319.1		4966.33	4326.68		7690.69	6110.77		947.444	797.491
1075.98	864.672		5452.81	4124.73		5094.13	3573.95		1126.4	906.548		7197.9	6263.09		4638.59	3682.44		158.741	133.506
1166.27	934.14		2856.14	2151.26		2821.32	1978.7		2678.89	2148.42		5977.09	5192.15		6619.16	5229.12		1782.95	1497.88
4162.79	3253.51		1332.27	996.064		1781.16	1248.1		4233.15	3391.97		434.946	377.667		6870.58	5419.77		488.089	409.438
1789.03	1393.45		5131.47	3823.9		11049.4	7710.18		1151.94	920.001		9381.49	8143.85		5356.08	4222.17		242.811	203.399
3126.39	2414.72		7988.61	5947.31		4223.71	2936.89		3604.4	2873.19		1143.97	992.319		4786.53	3769.26		191.675	160.444
425.436	326.562		4206.37	3114.85		850.717	589.218		7278.25	5783.22		5840.62	5057.75		6530.22	5106.5		684.832	572.522
3408.84	2615.86		4545.67	3365.7		9811.56	6697.95		6092.97	4817.14		6166.88	5335.97		6379.71	4970.45		210.743	175.733
1934.11	1441.15		4954.83	3663.76		6868.08	4688.03		1278.75	1010.81		179.057	154.235		3729.54	2900.14		1095.65	911.795
1980.42	1474.32		4711.33	3426.8		13584.1	9062.25		4729.8	3731.66		8240.65	7096.03		9443.79	7318.22		468.155	389.053
3323.18	2456.19		7759.08	5568.73		3811.79	2515.99		4303.59	3386.93		5227.55	4472.21		3802.23	2942.21		299.147	247.082
2519.06	1858.98		5361	3831.3		5577.46	3673.72		2720.28	2139.17		5474.91	4680.23		2210.76	1706.11		283.546	233.977
2641.76	1931.56		4728.3	3351.82		3582.02	2359.07		2742.3	2155.99		176.924	150.811		5082.42	3905.31		553.959	455.306
582.863	425.06		4419.93	3118.56		4881.96	3211.25		3863.3	3031.26		3021.57	2570.9		3230.12	2479.46		942.243	774.193
2451.15	1779.15		10523.4	7395.02		1460.32	960.231		6761.34	5297.24		5180.63	4402.87		10587.2	8117.52		850.372	697.747
4344.91	3131.16		3647.52	2537.26		5645.77	3706.98		6648.62	5186.25		6747.96	5728.9		2540	1923.62		1490.87	1221.22
2874.82	2066.35		1336.26	922.938		4327.21	2813.22		8986.61	7002.39		8031.67	6770.73		11611.6	8776.3		507.157	414.535
1229.55	883.335		4223.34	2899.18		10337.3	6700.03		6346.58	4920.56		8291.83	6986.46		2623.81	1981.8		302.614	247.082
4615.78	3285.65		6813.02	4670.86		3311.9	2141.86		6927.77	5356.93		5314.98	4475.63		6732.9	5059.06		793.17	645.328
2150.19	1529.28		680.605	465.672		1759.43	1129.63		6595.79	5086.19		3808.43	3205.24		2973.57	2219.89		126.672	102.928
4554.81	3224.48		1756.4	1200.63		3695.87	2362.18		12118	9309.56		19363.3	16182.3		5094.39	3797.9		11367.9	9203.6
2264.4	1602.89		1661.59	1131.21		10517.4	6622.09		2561.77	1966.8		4226.38	3526.26		2248.39	1663.15		279.213	225.969
3736.04	2634.53		3462.9	2339.17		1584.52	995.566		5054.74	3870.39		3885.19	3235.2		2375.81	1741.92		1932.02	1562.68
2758.29	1921.19		3270.29	2204.95		5903.48	3646.7		1358	1039.4		248.36	206.455		2866.68	2073.99		430.02	347.554
855.274	588.878		8486.59	5716.83		4400.69	2695.78		1846.73	1410.19		9399.62	7811.7		10210	7323.59		891.974	720.317
1650.9	1112.47		10290.9	6873.88		3458.86	2023.39		1409.95	1076.39		7981.56	6561.85		955.37	684.836		326.015	263.099
1379.26	926.882		2739.38	1821.73		6294.7	3677.88		6479.55	4935.69		1760.24	1445.17		6341.23	4464.73		443.02	356.29
2277.52	1524.09		4165.45	2733.49		4641.84	2690.59		4680.49	3564.34		6512.33	5334.26		1282.04	898.758		855.573	685.371
840.612	561.921		10557.3	6876.66		4715.33	2713.45		5064.43	3832.55		6814.06	5579.95		7973.75	5588.94		506.29	405.07
2029.8	1330.21		6974.69	4537.56		5240.06	2963.91		2020.21	1528.74		2605.74	2129.17		5057.62	3524.01		303.481	241.986
1694.11	1097.96		6290.09	4081.22		1846.37	1039.21		4618.85	3492.87		1260.19	1027.42		1087.92	756.442		111.938	89.0945
67.3664	43.5097		3784.24	2444.69		3777.64	2124.2		2581.15	1950.83		5084.68	4135.77		4955.86	3410.33		519.291	413.078
82.8004	52.8411		6635.39	4242.28		3913.22	2196.94		3524.27	2653.74		3588.79	2909.9		6456.68	4316.15		895.441	711.58
2101.57	1317.76		8178.22	5208.65		5921.07	3284		4728.92	3539.95		1081.07	875.894		2337.32	1547.69		341.616	270.38
2963.56	1847.58		1207.52	762.802		3241.52	1794.75		6377.4	4753.24		3475.77	2812.3		2901.74	1916.46		247.145	195.39
2651.8	1633.99		6146.39	3868.33		1452.04	791.872		6059.5	4514.45		653.519	528.334		669.743	440.481		761.968	601.644
4057.84	2482.11		1935.03	1211.74		8386.39	4565.4		4439.21	3302		3303.04	2659.07		6825.26	4439.67		982.979	775.649
2743.63	1614.29		5187.36	3243.52		7851.31	4203.74		7027.28	5211.47		358.179	287.78		451.675	291.899		537.491	423.999
806.657	473.791		2372.13	1479.25		5861.05	3121.88		11690	8665.51		10317.6	8239.73		6809.86	4318.83		209.01	164.812
1555.21	901.998		1037.87	634.138		8280.82	4245.31		1877.55	1386.65		2241.1	1770.48		1615.56	1003.48		219.41	169.908
1562.92	894.74		1927.05	1171.94		7870.97	4028.11		11594.1	8543.59		1372.14	1083.06		3142.89	1951.36		293.947	227.425
6156.1	3505.46		3285.26	1983.72		4094.34	2093.02		12627	9251.55		2686.78	2112.9		247.289	153.162		436.953	337.361
6104.39	3456.73		9733.03	5842.72		9597.32	4876.14		7319.64	5356.09		2209.12	1733.67		3306.23	2038.19		329.482	254.363
1883.18	1023.31		1957.98	1173.79		1576.24	792.911		9543.14	6981.37		2694.24	2101.77		6160.79	3794.32		365.883	282.029
2620.16	1423.52		2565.74	1494.98		2219.99	1115.08		976.701	713.163		710.028	552.303		2562.23	1572.75		351.149	270.38
4795.58	2601.35		711.542	401.802		8442.28	4175.68		2199.85	1601.05		830.509	644.758		4992.63	3048.72		254.078	195.39
1753.54	939.324		5275.18	2861.23		4367.57	2131.47		3617.61	2622.63		6848.18	5252.08		4492.35	2725.6		287.88	220.144
2173.34	1163.28		2298.29	1235.8		6830.82	3297.51		4484.12	3248.19		4768.01	3655.52		5198.72	3146.29		324.282	247.81
3173.47	1527.2		2504.86	1331.15		5591.95	2623.04		889.522	644.217		4104.83	3142.74		2216.75	1323.92		275.746	209.951
2759.83	1325.02		9008.52	4747.68		7330.72	3353.63		3153.54	2279.58		3303.04	2515.25		3927.94	2322.82		222.877	169.18
4378.09	2068.42		4831.09	2542.81		1823.6	806.422		6645.98	4803.68		205.712	155.947		2938.51	1730.28		644.963	489.524
700.162	330.709		3369.09	1718.06		649.931	285.755		4702.5	3390.29		4375.65	3307.11		4256.33	2432.02		311.281	236.161
4254.62	1906.68		4031.73	2019.82		1650.76	712.889		11214.5	8056.76		3436.32	2595.72		1226.46	697.367		875.507	663.529
1672.51	716.407		1440.05	707.264		3556.15	1521.43		2779.28	1988.67		1600.31	1197.77		342.213	188.07		240.211	180.101
1794.44	747.512		2196.49	1073.82		2698.15	1146.26		6912.8	4876.83		819.847	610.515		7734.3	4087.01		96.3377	71.6212
2979.77	1229.63		5756.19	2771.44		3188.73	1333.32		2835.64	1999.6		2092.9	1535.06		544.033	284.738		274.879	204.127
468.651	191.775		4081.63	1952.25		5579.53	2080.55		2427.92	1676.73		4100.57	2993.79		6735.46	3520.43		162.207	120.401
2560.74	1037.82		4766.22	2279		10198.6	3783.88		5629.77	3876.27		158.799	115.712		4084.44	2108.9		587.76	434.192
4279.32	1610.15		2730.4	1280.24		1149.83	407.348		5519.7	3697.18		4604.88	3347.34		3165.13	1596.02		148.34	109.48
4636.61	1709.68		2322.24	1068.26		1331.98	463.468		569.865	366.751		990.44	719.235		6848.35	3184.78		47.8022	35.2185
2219.64	786.911		6403.86	2872.34		4008.44	1385.29		3879.15	2406.55		831.575	601.955		584.226	253.411		81.6037	59.9723
1349.16	472.754		688.589	299.056		7718.83	2571.07		15527.7	9632.43		152.401	108.864		4222.12	1794.73		449.087	328.624
3452.05	1202.68		3156.52	1359.84		2987.95	988.291		1014.57	625.719		5458.91	3846.43		1577.93	656.194		219.41	158.988
4351.08	1514.76		4973.8	2039.26		189.366	62.316		439.537	258.287		2804.06	1966.52		31466.1	11120.5		85.9373	60.7004
338.234	116.087		1340.25	534.169		3478.53	1131.71		5675.56	3028.74		208.91	145.674		2090.18	723.324		863.373	606.741
2265.17	755.806		2018.86	791.497		6253.3	1930.89		2428.8	1270.62		166.262	112.288		8815.24	2484.83		1046.25	731.966
2295.27	719.517		636.696	249.072		4310.65	1039.21		6078.88	3152.34		257.956	168.788		9605.42	2230.63		89.4041	61.4285
1173.22	315.157		9309.9	3216.68		371.522	82.0618		5558.44	2860.58		1452.11	945.235		763.812	137.051		211.61	142.97
804.342	148.229		3890.02	1326.52		946.97	196.38		4601.24	2208.12		105.488	67.7728		16150.9	2790.94		200.343	134.234
484.857	81.8721		6175.33	1887.46		800.003	141.299		7090.68	2815.18		1275.12	785.152		24113.4	4140.71		93.7376	60.7004
1761.25	158.597		3222.39	905.351		1817.39	233.793		14943	5005.48		1029.89	612.228		21524.8	2406.06		154.407	96.375

## Sheet: Supplementary Figure 13
		13a			13b			13c			13d
			Cutting efficiency (%)			Cutting efficiency (%)			Cutting efficiency (%)			Cutting efficiency (%)
		cas9	0		cas9	0		cas9	0		cas9	0
		TX_Cas12a	40		TX_Cas12a	5		TX_Cas12a	51		TX_Cas12a	10
		AsCas12a	5		AsCas12a	20		AsCas12a	60		AsCas12a	5
		LbCas12a	5		LbCas12a	3		LbCas12a	4		LbCas12a	5
		MAD7	85		MAD7	86		MAD7	65		MAD7	80
		M44	45		M44	55		M44	95		M44	74
		M21	11		M21	5		M21	11		M21	90
		M38	11		M38	5		M38	6		M38	5
